# Supplementary material for: Global transcriptional activity dynamics reveal functional enhancer RNAs
Source: Genome Res. 2018 Dec;28(12):1799–811. doi: 10.1101/gr.233486.117 (PMC6280751; doi:10.1101/gr.233486.117)
Supplement: Supplemental Material [file supp_gr.233486.117_Supplemental_Script2.zip]

Archive with 5 entries (2 files):
- Supplemental_Script2/
- Supplemental_Script2/Supplemental_Script_S2.sh
- __MACOSX/
- __MACOSX/Supplemental_Script2/
- __MACOSX/Supplemental_Script2/._Supplemental_Script_S2.sh
